# Supplementary material for: Cerebrospinal Fluid Biomarkers of Japanese Encephalitis
Source: F1000Res. 2015 Jul 23;4:334. [Version 1] doi: 10.12688/f1000research.6801.1 (PMC4536617; doi:10.12688/f1000research.6801.1)
Supplement: Raw data of Cytokine Bead Analysis (CBA) of AE and JE infected CSF sample — The datasheet contains the cytokine profile of three patients of AE and JE CSF samples. [file f1000research-4-7311-s0000.tgz]

Archive with 1 entries (1 files):
- a51d5106-389a-4bf6-9987-bee9d5875029_Dataset1.xlsx
