# Supplementary material for: Cerebrospinal Fluid Biomarkers of Japanese Encephalitis
Source: F1000Res. 2015 Jul 23;4:334. [Version 1] doi: 10.12688/f1000research.6801.1 (PMC4536617; doi:10.12688/f1000research.6801.1)
Supplement: Raw data of Cytokine Bead Analysis (CBA) of AE and JE infected CSF sample — The datasheet contains the cytokine profile of three patients of AE and JE CSF samples. [file f1000research-4-7311-s0000.tgz › a51d5106-389a-4bf6-9987-bee9d5875029_Dataset1.xlsx]

## Sheet: Sheet1
	CBA Raw Data		(100 µg CSF protein is being taken from each patient sample)
			Cytokine(pg/ml)	Experimental Group	Patient 1	Patient 2	Patient3
				AE	7.4	5.5	3.6
			IL1b	JE	4.4	31.3	232.9
				AE	1057.1	397.9	3511.8
			IL8	JE	957.8	890.2	4987.6
				AE	4.4	2.9	3.4
			IL12	JE	2.1	2.3	2.4
			TNFa	AE	9.8	5.6	4.4
				JE	8.6	22.5	27.4
			IL10	AE	35.1	37	100.9
				JE	31.1	22.6	50.1
				AE	undetected	472.4	1754.9
			IL6	JE	306.5	959.3	1138.6
