# Supplementary material for: Cerebrospinal Fluid Biomarkers of Japanese Encephalitis
Source: F1000Res. 2015 Jul 23;4:334. [Version 1] doi: 10.12688/f1000research.6801.1 (PMC4536617; doi:10.12688/f1000research.6801.1)
Supplement: PDF version of the MALDI-TOF raw Data of the collected spots of JE CSF — Each folder consists of two PDF files, one file contains the Mascot Search Result and the other file explains the identification of the protein. [file f1000research-4-7311-s0001.tgz]

Archive with 1 entries (1 files):
- 56532037-0864-4035-b5fe-fa92268c3cd8_Dataset2.rar
